# Supplementary material for: Phenotypic Screen Identifies a Small Molecule Modulating ERK2 and Promoting Stem Cell Proliferation
Source: Front Pharmacol. 2017 Oct 24;8:726. doi: 10.3389/fphar.2017.00726 (PMC5660848; doi:10.3389/fphar.2017.00726)
Supplement: Supplementary Table 1 — Plate ID and NSC number of hits identified in primary screening. [file DataSheet1.XLSX]

## Sheet: Sheet1
	Library Details		NCI Diversity set II
	Compounds producing Phenotype 3 and 4 are shown here
	Plate Number	Well Number	NSC	Mouse ES Cell Phenotype	Human ES Cell - Primary Screen (Numbers denoted in Supplementary Figure 1B)	Human ES Cell - Secondary Screen (Numbers denoted in Supplementary Figure 1C)
	4650	b6	16162	Phenotype 3	1
		e5	13213	Phenotype 3	2
		f2	48231	Phenotype 3	3
		f5	14767	Phenotype 4	4	4
		g2	51787	Phenotype 3	5
		h5	15133	Phenotype 3	6
	4651	a3	147829	Phenotype 3	7
		a4	60373	Phenotype 3	8
		b6	75846	Phenotype 3	9
		c5	67602	Phenotype 3	10
		d3	151901	Phenotype 3	11
		d4	61719	Phenotype 3	12
		e3	152632	Phenotype 3	13
		f2	135700	Phenotype 3	14
		f4	62318	Phenotype 3	15
		g4	62609	Phenotype 3	16
		g7	83339	Phenotype 4	17	17
		h3	155698	Phenotype 3	18
	4652	a7	6866	Phenotype 4	19	19
		d4	303800	Phenotype 4	20	20
		h9	15364	Phenotype 3	21
		h10	19487	Phenotype 3	22
	4654	a4	77468	Phenotype 3	23
		g6	91785	Phenotype 3	24
		g7	99034	Phenotype 3	25
		g11	123141	Phenotype 4	26	26
		h7	100120	Phenotype 3	27
		h10	113486	Phenotype 4	28	28
		h11	125727	Phenotype 4	29	29
	4655	a2	73054	Phenotype 4	30	30
		a3	330497	Phenotype 3	31
		a5	134666	Phenotype 3	32
		a7	158410	Phenotype 4	33	33
		b2	154587	Phenotype 3	34
		b3	331931	Phenotype 3	35
		b5	139257	Phenotype 3	36
		b9	204920	Phenotype 4	37	37
		c3	332473	Phenotype 3	38
		c4	128281	Phenotype 4	39	39
		c5	140892	Phenotype 4	40	40
		c8	176765	Phenotype 4	41	41
		d3	335048	Phenotype 4	42	42
		d4	128751	Phenotype 4	43	43
		d7	164208	Phenotype 3	44
		d11	293334	Phenotype 4	45	45
		e3	341074	Phenotype 3	46
		e8	190336	Phenotype 3	47
		f3	343343	Phenotype 3	48
		g7	166547	Phenotype 4	49	49
		h7	166583	Phenotype 4	50	50
		h9	227383	Phenotype 4	51	51
	4656	d2	372134	Phenotype 4	52	52
		d11	14398	Phenotype 4	53	53
		e2	373427	Phenotype 4	54	54
	4659	c4	138398	Phenotype 4	55	55
		d9	213700	Phenotype 4	56	56
		h9	215585	Phenotype 4	57	57
	4660	a6	380279	Phenotype 3	58
		b7	524615	Phenotype 3	59
		b11	12650	Phenotype 4	60	60
	4661	b10	65689	Phenotype 4	61	61
		b8	45527	Phenotype 3	62
		f7	39984	Phenotype 3	63
		g5	27305	Phenotype 4	64	64
		g6	33738	Phenotype 4	65	65
		g7	43087	Phenotype 3	66
	4662	a3	98363	Phenotype 3	67
		a9	164435	Phenotype 4	66	67	D1
		b2	90749	Phenotype 3	69
		b4	105781	Phenotype 3	70
		b5	114449	Phenotype 3	71
		b6	132986	Phenotype 3	72
		b7	146769	Phenotype 3	73
		c11	205842	Phenotype 3	74
		c3	99657	Phenotype 4	75	75
		c4	105798	Phenotype 3	76
		c6	133074	Phenotype 4	77	77
		d3	99660	Phenotype 3	78
		d6	133075	Phenotype 3	79
		f4	111118	Phenotype 3	80
		g4	111194	Phenotype 3	81
		h5	126226	Phenotype 3	82
	4663	h7	319424	Phenotype 3	83
	4664	g9	133073	Phenotype 4	84	84
	4666	b5	5069	Phenotype 3	85
	4667	c5	259242	Phenotype 3	86
		d5	260594	Phenotype 3	87
